# Supplementary material for: Coordinated regulation of Arabidopsis microRNA biogenesis and red light signaling through Dicer-like 1 and phytochrome-interacting factor 4
Source: PLoS Genet. 2018 Mar 9;14(3):e1007247. doi: 10.1371/journal.pgen.1007247 (PMC5862502; doi:10.1371/journal.pgen.1007247)
Supplement: S1 Table — (XLSX) [file pgen.1007247.s014.xlsx]

## Sheet: Sheet1
Table S1 The different expression level of miRNAs between WT and pif4-2
pairwise	miR-name	WT-total-reads	pif4-total-reads	WT-expressed	pif4-expressed	WT-std	pif4-std	fold-change(log2 pif4/WT)	p-value	sig-lable
WT-pif4	ath-miR156a	10715159	12256625	3021952	2840629	282026	231763	-0.283179	0
WT-pif4	ath-miR156b	10715159	12256625	3022579	2841214	282084	231810	-0.283181	0
WT-pif4	ath-miR156c	10715159	12256625	3021952	2840629	282026	231763	-0.283179	0
WT-pif4	ath-miR156d	10715159	12256625	3063342	2864758	285889	233731	-0.290602	0
WT-pif4	ath-miR156e	10715159	12256625	3020113	2838798	281854	231613	-0.283231	0
WT-pif4	ath-miR156f	10715159	12256625	3020118	2838805	281855	231614	-0.28323	0
WT-pif4	ath-miR156g	10715159	12256625	1602	1764	149.508	143.922	-0.0549316	0.269491
WT-pif4	ath-miR156h	10715159	12256625	728	926	67.9411	75.551	0.153166	0.032
WT-pif4	ath-miR156j	10715159	12256625	1991	1874	185.811	152.897	-0.281281	1.37e-09
WT-pif4	ath-miR157a	10715159	12256625	397290	466942	37077.4	38097.1	0.0391424	2.92e-36
WT-pif4	ath-miR157b	10715159	12256625	397291	466942	37077.5	38097.1	0.0391387	2.96e-36
WT-pif4	ath-miR157c	10715159	12256625	396932	466697	37044	38077.1	0.0396858	3.34e-37
WT-pif4	ath-miR157d	10715159	12256625	4888	5492	456.176	448.084	-0.0258213	0.36237
WT-pif4	ath-miR158a	10715159	12256625	280320	266971	26161.1	21781.8	-0.2643	0
WT-pif4	ath-miR158b	10715159	12256625	484	628	45.1697	51.2376	0.181848	0.0370557
WT-pif4	ath-miR159a	10715159	12256625	752	1395	70.1809	113.816	0.697553	1.21e-27
WT-pif4	ath-miR159b	10715159	12256625	198	389	18.4785	31.7379	0.780359	2.36e-10
WT-pif4	ath-miR159c	10715159	12256625	42	59	3.9197	4.8137	0.296403	0.313522
WT-pif4	ath-miR160a	10715159	12256625	274	218	25.5712	17.7863	-0.523753	5.92e-05
WT-pif4	ath-miR160b	10715159	12256625	185	95	17.2653	7.7509	-1.15544	6.39e-11	**
WT-pif4	ath-miR160c	10715159	12256625	276	217	25.7579	17.7047	-0.540883	3.32e-05
WT-pif4	ath-miR161.1	10715159	12256625	59739	61037	5575.19	4979.92	-0.162898	1.27e-85
WT-pif4	ath-miR161.2	10715159	12256625	11768	9499	1098.26	775.009	-0.50293	5.83e-142
WT-pif4	ath-miR162a	10715159	12256625	1319	1326	123.097	108.186	-0.186272	0.000900824
WT-pif4	ath-miR162b	10715159	12256625	1321	1326	123.283	108.186	-0.188458	0.000779322
WT-pif4	ath-miR164a	10715159	12256625	7298	10689	681.091	872.1	0.356645	2.42e-60
WT-pif4	ath-miR164b	10715159	12256625	7371	10795	687.904	880.748	0.356523	6.95e-61
WT-pif4	ath-miR164c	10715159	12256625	2630	2783	245.447	227.061	-0.11233	0.00420167
WT-pif4	ath-miR165a	10715159	12256625	49577	50152	4626.81	4091.83	-0.177272	8.76e-84
WT-pif4	ath-miR165b	10715159	12256625	49082	49615	4580.61	4048.01	-0.178326	6.65e-84
WT-pif4	ath-miR166a	10715159	12256625	291997	246699	27250.8	20127.8	-0.43711	0
WT-pif4	ath-miR166b	10715159	12256625	284010	238963	26505.4	19496.6	-0.443063	0
WT-pif4	ath-miR166c	10715159	12256625	284040	238988	26508.2	19498.7	-0.443064	0
WT-pif4	ath-miR166d	10715159	12256625	284038	238986	26508.1	19498.5	-0.443066	0
WT-pif4	ath-miR166e	10715159	12256625	284075	239068	26511.5	19505.2	-0.442759	0
WT-pif4	ath-miR166f	10715159	12256625	284073	239066	26511.3	19505	-0.442761	0
WT-pif4	ath-miR166g	10715159	12256625	284102	239091	26514	19507.1	-0.442758	0
WT-pif4	ath-miR167a	10715159	12256625	400232	427682	37351.9	34893.9	-0.0982065	3.74e-210
WT-pif4	ath-miR167b	10715159	12256625	400477	427811	37374.8	34904.5	-0.0986543	3.75e-212
WT-pif4	ath-miR167c	10715159	12256625	771	944	71.9541	77.0196	0.0981487	0.161423
WT-pif4	ath-miR167d	10715159	12256625	2718	3139	253.659	256.106	0.0138513	0.714915
WT-pif4	ath-miR168a	10715159	12256625	59742	90420	5575.47	7377.23	0.403988	0
WT-pif4	ath-miR168b	10715159	12256625	59634	90193	5565.39	7358.71	0.402972	0
WT-pif4	ath-miR169a	10715159	12256625	4007	4189	373.956	341.774	-0.129825	4.68e-05
WT-pif4	ath-miR169b	10715159	12256625	386	425	36.0237	34.6751	-0.0550463	0.585589
WT-pif4	ath-miR169c	10715159	12256625	215	215	20.065	17.5415	-0.193909	0.162875
WT-pif4	ath-miR169d	10715159	12256625	363	385	33.8772	31.4116	-0.109017	0.300727
WT-pif4	ath-miR169e	10715159	12256625	363	385	33.8772	31.4116	-0.109017	0.300727
WT-pif4	ath-miR169f	10715159	12256625	371	380	34.6238	31.0036	-0.159328	0.129897
WT-pif4	ath-miR169g-3p	10715159	12256625	22	11	2.0532	0.8975	-1.19389	0.021994	*
WT-pif4	ath-miR169g-5p	10715159	12256625	357	362	33.3173	29.535	-0.173846	0.105918
WT-pif4	ath-miR169h	10715159	12256625	82	62	7.6527	5.0585	-0.597259	0.0134261
WT-pif4	ath-miR169i	10715159	12256625	136	144	12.6923	11.7487	-0.111452	0.515866
WT-pif4	ath-miR169j	10715159	12256625	134	138	12.5056	11.2592	-0.15147	0.384927
WT-pif4	ath-miR169k	10715159	12256625	82	62	7.6527	5.0585	-0.597259	0.0134261
WT-pif4	ath-miR169l	10715159	12256625	132	138	12.319	11.2592	-0.129781	0.457871
WT-pif4	ath-miR169m	10715159	12256625	83	66	7.746	5.3848	-0.524559	0.02693
WT-pif4	ath-miR169n	10715159	12256625	134	138	12.5056	11.2592	-0.15147	0.384927
WT-pif4	ath-miR170	10715159	12256625	56	39	5.2262	3.182	-0.715828	0.0165321
WT-pif4	ath-miR171a	10715159	12256625	1094	835	102.098	68.1264	-0.583673	8.48e-19
WT-pif4	ath-miR171b	10715159	12256625	42	26	3.9197	2.1213	-0.885795	0.0127448
WT-pif4	ath-miR171c	10715159	12256625	44	26	4.1063	2.1213	-0.95289	0.00670587
WT-pif4	ath-miR172a	10715159	12256625	156	154	14.5588	12.5646	-0.212527	0.193919
WT-pif4	ath-miR172b-3p	10715159	12256625	156	154	14.5588	12.5646	-0.212527	0.193919
WT-pif4	ath-miR172b-5p	10715159	12256625	79	72	7.3727	5.8744	-0.327752	0.162347
WT-pif4	ath-miR172c	10715159	12256625	30	42	2.7998	3.4267	0.291496	0.405452
WT-pif4	ath-miR172d	10715159	12256625	30	42	2.7998	3.4267	0.291496	0.405452
WT-pif4	ath-miR172e	10715159	12256625	8	13	0.7466	1.0607	0.506609	0.453633
WT-pif4	ath-miR173-3p	10715159	12256625	298	389	27.8111	31.7379	0.190546	0.086311
WT-pif4	ath-miR173-5p	10715159	12256625	17306	18926	1615.1	1544.14	-0.0648113	1.95e-05
WT-pif4	ath-miR1886.2	10715159	12256625	192	155	17.9185	12.6462	-0.502746	0.00120175
WT-pif4	ath-miR1888a	10715159	12256625	105	103	9.7992	8.4036	-0.221656	0.266706
WT-pif4	ath-miR1888b	10715159	12256625	22	23	2.0532	1.8765	-0.12983	0.755904
WT-pif4	ath-miR2111a-5p	10715159	12256625	25	15	2.3331	1.2238	-0.93088	0.0457671
WT-pif4	ath-miR2111b-3p	10715159	12256625	62	39	5.7862	3.182	-0.862682	0.00304315
WT-pif4	ath-miR2111b-5p	10715159	12256625	25	15	2.3331	1.2238	-0.93088	0.0457671
WT-pif4	ath-miR319a	10715159	12256625	26	42	2.4265	3.4267	0.497943	0.168893
WT-pif4	ath-miR319b	10715159	12256625	25	36	2.3331	2.9372	0.332193	0.384526
WT-pif4	ath-miR319c	10715159	12256625	5	17	0.4666	1.387	1.57171	0.025224	*
WT-pif4	ath-miR3440b-3p	10715159	12256625	268	312	25.0113	25.4556	0.025403	0.835587
WT-pif4	ath-miR390a	10715159	12256625	25958	23656	2422.55	1930.06	-0.327882	3.08e-141
WT-pif4	ath-miR390b	10715159	12256625	25948	23646	2421.62	1929.24	-0.327936	3.16e-141
WT-pif4	ath-miR391	10715159	12256625	106	88	9.8925	7.1798	-0.462392	0.0258482
WT-pif4	ath-miR3932b	10715159	12256625	70	17	6.5328	1.387	-2.23573	1.08e-10	**
WT-pif4	ath-miR394a	10715159	12256625	21	7	1.9598	0.5711	-1.77889	0.002655	**
WT-pif4	ath-miR394b	10715159	12256625	21	7	1.9598	0.5711	-1.77889	0.002655	**
WT-pif4	ath-miR396a	10715159	12256625	338	364	31.5441	29.6982	-0.0869947	0.423344
WT-pif4	ath-miR396b	10715159	12256625	204	205	19.0384	16.7256	-0.186854	0.189624
WT-pif4	ath-miR397a	10715159	12256625	201	54	18.7585	4.4058	-2.09007	7.01e-26	**
WT-pif4	ath-miR397b	10715159	12256625	134	67	12.5056	5.4664	-1.19391	1.16e-08	**
WT-pif4	ath-miR398b	10715159	12256625	35	24	3.2664	1.9581	-0.738247	0.0519329
WT-pif4	ath-miR398c	10715159	12256625	35	24	3.2664	1.9581	-0.738247	0.0519329
WT-pif4	ath-miR399b	10715159	12256625	68	104	6.3461	8.4852	0.419078	0.0621669
WT-pif4	ath-miR399c	10715159	12256625	57	89	5.3196	7.2614	0.44893	0.0662454
WT-pif4	ath-miR400	10715159	12256625	260	194	24.2647	15.8282	-0.616362	5.86e-06
WT-pif4	ath-miR403	10715159	12256625	1045	1130	97.5254	92.195	-0.0810895	0.189976
WT-pif4	ath-miR408	10715159	12256625	3309	2237	308.815	182.513	-0.758739	4.15e-84
WT-pif4	ath-miR4245	10715159	12256625	30	29	2.7998	2.3661	-0.242813	0.514731
WT-pif4	ath-miR447a.2-3p	10715159	12256625	59	61	5.5062	4.9769	-0.14581	0.57636
WT-pif4	ath-miR447a-3p	10715159	12256625	79	107	7.3727	8.73	0.243789	0.257168
WT-pif4	ath-miR447b	10715159	12256625	79	107	7.3727	8.73	0.243789	0.257168
WT-pif4	ath-miR472	10715159	12256625	125	70	11.6657	5.7112	-1.03041	1.01e-06	**
WT-pif4	ath-miR5014a-3p	10715159	12256625	15	6	1.3999	0.4895	-1.51594	0.0241911	*
WT-pif4	ath-miR5020a	10715159	12256625	467	370	43.5831	30.1878	-0.529803	1.17e-07
WT-pif4	ath-miR5020b	10715159	12256625	244	134	22.7715	10.9329	-1.05855	2.72e-12	**
WT-pif4	ath-miR5020c	10715159	12256625	257	231	23.9847	18.847	-0.34778	0.00776258
WT-pif4	ath-miR5023	10715159	12256625	690	669	64.3948	54.5827	-0.2385	0.0023079
WT-pif4	ath-miR5024-3p	10715159	12256625	16	26	1.4932	2.1213	0.506541	0.276426
WT-pif4	ath-miR5024-5p	10715159	12256625	37	49	3.4531	3.9978	0.211314	0.508993
WT-pif4	ath-miR5026	10715159	12256625	5444	3302	508.065	269.405	-0.915236	1.89e-188
WT-pif4	ath-miR5629	10715159	12256625	19	18	1.7732	1.4686	-0.271914	0.56276
WT-pif4	ath-miR5631	10715159	12256625	57	41	5.3196	3.3451	-0.669268	0.0226396
WT-pif4	ath-miR5635a	10715159	12256625	109	135	10.1725	11.0145	0.11473	0.541129
WT-pif4	ath-miR5635b	10715159	12256625	147	177	13.7189	14.4412	0.0740258	0.649586
WT-pif4	ath-miR5635c	10715159	12256625	147	177	13.7189	14.4412	0.0740258	0.649586
WT-pif4	ath-miR5635d	10715159	12256625	212	208	19.7851	16.9704	-0.221394	0.115447
WT-pif4	ath-miR5636	10715159	12256625	15	20	1.3999	1.6318	0.22114	0.668838
WT-pif4	ath-miR5639	10715159	12256625	37	55	3.4531	4.4874	0.377988	0.221007
WT-pif4	ath-miR5641	10715159	12256625	41	51	3.8264	4.161	0.120943	0.697695
WT-pif4	ath-miR5642a	10715159	12256625	173	232	16.1454	18.9285	0.229437	0.113703
WT-pif4	ath-miR5642b	10715159	12256625	165	187	15.3987	15.2571	-0.0133278	0.927359
WT-pif4	ath-miR5643a	10715159	12256625	33	16	3.0797	1.3054	-1.2383	0.00375891	**
WT-pif4	ath-miR5643b	10715159	12256625	32	17	2.9864	1.387	-1.10644	0.00909071	**
WT-pif4	ath-miR5644	10715159	12256625	69	50	6.4395	4.0794	-0.658592	0.0133823
WT-pif4	ath-miR5645a	10715159	12256625	78	54	7.2794	4.4058	-0.724416	0.00423222
WT-pif4	ath-miR5645b	10715159	12256625	78	54	7.2794	4.4058	-0.724416	0.00423222
WT-pif4	ath-miR5645d	10715159	12256625	30	17	2.7998	1.387	-1.01336	0.0187515	*
WT-pif4	ath-miR5645e	10715159	12256625	73	52	6.8128	4.2426	-0.683299	0.00857709
WT-pif4	ath-miR5645f	10715159	12256625	78	55	7.2794	4.4874	-0.69794	0.00563157
WT-pif4	ath-miR5652	10715159	12256625	42	41	3.9197	3.3451	-0.228694	0.46749
WT-pif4	ath-miR5653	10715159	12256625	235	188	21.9315	15.3386	-0.515838	0.000244495
WT-pif4	ath-miR5654-3p	10715159	12256625	44	43	4.1063	3.5083	-0.227067	0.460202
WT-pif4	ath-miR5654-5p	10715159	12256625	22	30	2.0532	2.4477	0.253553	0.542415
WT-pif4	ath-miR5655	10715159	12256625	38	35	3.5464	2.8556	-0.312561	0.353258
WT-pif4	ath-miR5656	10715159	12256625	467	462	43.5831	37.6939	-0.209438	0.026883
WT-pif4	ath-miR5657	10715159	12256625	13	12	1.2132	0.9791	-0.309289	0.588258
WT-pif4	ath-miR5659	10715159	12256625	104	148	9.7059	12.0751	0.315101	0.0879065
WT-pif4	ath-miR5661	10715159	12256625	13	10	1.2132	0.8159	-0.572353	0.345543
WT-pif4	ath-miR5663	10715159	12256625	83	72	7.746	5.8744	-0.39901	0.0852542
WT-pif4	ath-miR5666	10715159	12256625	20	16	1.8665	1.3054	-0.515844	0.285544
WT-pif4	ath-miR5995b	10715159	12256625	8	15	0.7466	1.2238	0.71296	0.269475
WT-pif4	ath-miR5996	10715159	12256625	443	169	41.3433	13.7885	-1.58419	4.33e-38	**
WT-pif4	ath-miR5997	10715159	12256625	62	47	5.7862	3.8347	-0.593502	0.0326027
WT-pif4	ath-miR5999	10715159	12256625	18	10	1.6799	0.8159	-1.04191	0.0637645
WT-pif4	ath-miR773a	10715159	12256625	450	559	41.9966	45.608	0.119014	0.193355
WT-pif4	ath-miR775	10715159	12256625	2997	3407	279.697	277.972	-0.00892572	0.80404
WT-pif4	ath-miR777	10715159	12256625	66	86	6.1595	7.0166	0.187959	0.430806
WT-pif4	ath-miR779.2	10715159	12256625	42	25	3.9197	2.0397	-0.942386	0.00869592
WT-pif4	ath-miR780.2	10715159	12256625	7	13	0.6533	1.0607	0.699199	0.315445
WT-pif4	ath-miR783	10715159	12256625	22	21	2.0532	1.7134	-0.261012	0.549403
WT-pif4	ath-miR822	10715159	12256625	4400	4937	410.633	402.803	-0.0277773	0.352691
WT-pif4	ath-miR823	10715159	12256625	534	512	49.8359	41.7733	-0.254604	0.00431336
WT-pif4	ath-miR824	10715159	12256625	1206	1032	112.551	84.1994	-0.418694	6.99e-12
WT-pif4	ath-miR825	10715159	12256625	174	155	16.2387	12.6462	-0.360732	0.0233734
WT-pif4	ath-miR827	10715159	12256625	26	36	2.4265	2.9372	0.275565	0.467166
WT-pif4	ath-miR829.1	10715159	12256625	5676	6306	529.717	514.497	-0.0420578	0.111017
WT-pif4	ath-miR833a-5p	10715159	12256625	17	7	1.5865	0.5711	-1.47403	0.0184551	*
WT-pif4	ath-miR833b	10715159	12256625	22	11	2.0532	0.8975	-1.19389	0.021994	*
WT-pif4	ath-miR835-3p	10715159	12256625	11	22	1.0266	1.7949	0.806029	0.131498
WT-pif4	ath-miR837-3p	10715159	12256625	185	213	17.2653	17.3784	0.00941986	0.951848
WT-pif4	ath-miR837-5p	10715159	12256625	6	17	0.56	1.387	1.30847	0.050758
WT-pif4	ath-miR839	10715159	12256625	23	25	2.1465	2.0397	-0.0736292	0.851481
WT-pif4	ath-miR840	10715159	12256625	8	14	0.7466	1.1422	0.613408	0.352342
WT-pif4	ath-miR841a	10715159	12256625	118	43	11.0124	3.5083	-1.65028	7.59e-12	**
WT-pif4	ath-miR841b-3p	10715159	12256625	499	212	46.5695	17.2968	-1.42888	7.51e-37	**
WT-pif4	ath-miR841b-5p	10715159	12256625	180	97	16.7986	7.9141	-1.08584	8.83e-10	**
WT-pif4	ath-miR842	10715159	12256625	74	117	6.9061	9.5459	0.46701	0.0286591
WT-pif4	ath-miR843	10715159	12256625	98	161	9.1459	13.1358	0.522307	0.00440018
WT-pif4	ath-miR844-5p	10715159	12256625	15	11	1.3999	0.8975	-0.64134	0.262426
WT-pif4	ath-miR845a	10715159	12256625	14	24	1.3066	1.9581	0.583637	0.235088
WT-pif4	ath-miR846	10715159	12256625	872	970	81.38	79.1409	-0.0402508	0.548761
WT-pif4	ath-miR848	10715159	12256625	218	355	20.345	28.9639	0.509582	3.4e-05
WT-pif4	ath-miR850	10715159	12256625	123	101	11.4791	8.2404	-0.478223	0.0132925
WT-pif4	ath-miR852	10715159	12256625	86	114	8.026	9.3011	0.21272	0.304872
WT-pif4	ath-miR854a	10715159	12256625	106	71	9.8925	5.7928	-0.772074	0.000421425
WT-pif4	ath-miR854b	10715159	12256625	106	71	9.8925	5.7928	-0.772074	0.000421425
WT-pif4	ath-miR854c	10715159	12256625	106	71	9.8925	5.7928	-0.772074	0.000421425
WT-pif4	ath-miR854d	10715159	12256625	106	71	9.8925	5.7928	-0.772074	0.000421425
WT-pif4	ath-miR854e	10715159	12256625	106	71	9.8925	5.7928	-0.772074	0.000421425
WT-pif4	ath-miR857	10715159	12256625	70	39	6.5328	3.182	-1.03777	0.000236821	**
WT-pif4	ath-miR858a	10715159	12256625	35	53	3.2664	4.3242	0.404732	0.200504
WT-pif4	ath-miR858b	10715159	12256625	15	19	1.3999	1.5502	0.147131	0.782869
WT-pif4	ath-miR860	10715159	12256625	109	106	10.1725	8.6484	-0.234169	0.233039
WT-pif4	ath-miR861-5p	10715159	12256625	11	11	1.0266	0.8975	-0.19389	0.744654
WT-pif4	ath-miR862-3p	10715159	12256625	14	15	1.3066	1.2238	-0.0944497	0.850196
WT-pif4	ath-miR862-5p	10715159	12256625	11	7	1.0266	0.5711	-0.846059	0.225244
WT-pif4	ath-miR863-3p	10715159	12256625	464	258	43.3031	21.0498	-1.04066	1.89e-21	**
WT-pif4	ath-miR866-5p	10715159	12256625	34	41	3.1731	3.3451	0.0761563	0.829173
WT-pif4	ath-miR869.2	10715159	12256625	139	168	12.9723	13.7069	0.079468	0.634955
