# Supplementary material for: Coordinated regulation of Arabidopsis microRNA biogenesis and red light signaling through Dicer-like 1 and phytochrome-interacting factor 4
Source: PLoS Genet. 2018 Mar 9;14(3):e1007247. doi: 10.1371/journal.pgen.1007247 (PMC5862502; doi:10.1371/journal.pgen.1007247)
Supplement: S2 Table — (XLSX) [file pgen.1007247.s015.xlsx]

## Sheet: Sheet1
Table S2 The different expression level of miRNAs between WT and hyl1-2
pairwise	miR-name	WT-total-reads	hyl1-total-reads	WT-expressed	hyl1-expressed	WT-std	hyl1-std	fold-change(log2 hyl1/WT)	p-value	sig-lable
WT-hyl1	ath-miR156a	10715159	10949002	3021952	285790	282026	26101.9	-3.4336	0	**
WT-hyl1	ath-miR156b	10715159	10949002	3022579	285826	282084	26105.2	-3.43372	0	**
WT-hyl1	ath-miR156c	10715159	10949002	3021952	285790	282026	26101.9	-3.4336	0	**
WT-hyl1	ath-miR156d	10715159	10949002	3063342	285933	285889	26115	-3.4525	0	**
WT-hyl1	ath-miR156e	10715159	10949002	3020113	284380	281854	25973.1	-3.43986	0	**
WT-hyl1	ath-miR156f	10715159	10949002	3020118	284381	281855	25973.2	-3.43985	0	**
WT-hyl1	ath-miR156g	10715159	10949002	1602	176	149.508	16.0745	-3.21737	8.47518e-295	**
WT-hyl1	ath-miR156h	10715159	10949002	728	173	67.9411	15.8005	-2.10431	1.86562e-84	**
WT-hyl1	ath-miR156j	10715159	10949002	1991	192	185.811	17.5358	-3.40546	0	**
WT-hyl1	ath-miR157a	10715159	10949002	397290	25225	37077.4	2303.86	-4.00841	0	**
WT-hyl1	ath-miR157b	10715159	10949002	397291	25225	37077.5	2303.86	-4.00842	0	**
WT-hyl1	ath-miR157c	10715159	10949002	396932	25205	37044	2302.04	-4.00826	0	**
WT-hyl1	ath-miR157d	10715159	10949002	4888	295	456.176	26.9431	-4.0816	0	**
WT-hyl1	ath-miR158a	10715159	10949002	280320	37030	26161.1	3382.04	-2.95145	0	**
WT-hyl1	ath-miR158b	10715159	10949002	484	161	45.1697	14.7045	-1.6191	3.59563e-40	**
WT-hyl1	ath-miR159a	10715159	10949002	752	40	70.1809	3.6533	-4.26381	7.40659e-175	**
WT-hyl1	ath-miR159b	10715159	10949002	198	32	18.4785	2.9226	-2.66052	1.92823e-31	**
WT-hyl1	ath-miR159c	10715159	10949002	42	7	3.9197	0.6393	-2.61618	1.41343e-07	**
WT-hyl1	ath-miR160a	10715159	10949002	274	49	25.5712	4.4753	-2.51446	2.25534e-40	**
WT-hyl1	ath-miR160b	10715159	10949002	185	4	17.2653	0.3653	-5.56265	9.49417e-51	**
WT-hyl1	ath-miR160c	10715159	10949002	276	49	25.7579	4.4753	-2.52496	7.63465e-41	**
WT-hyl1	ath-miR161.1	10715159	10949002	59739	7198	5575.19	657.412	-3.08415	0	**
WT-hyl1	ath-miR161.2	10715159	10949002	11768	931	1098.26	85.0306	-3.69109	0	**
WT-hyl1	ath-miR162a	10715159	10949002	1319	25	123.097	2.2833	-5.75253	0	**
WT-hyl1	ath-miR162b	10715159	10949002	1321	25	123.283	2.2833	-5.75471	0	**
WT-hyl1	ath-miR164a	10715159	10949002	7298	869	681.091	79.368	-3.10122	0	**
WT-hyl1	ath-miR164b	10715159	10949002	7371	877	687.904	80.0986	-3.10236	0	**
WT-hyl1	ath-miR164c	10715159	10949002	2630	291	245.447	26.5778	-3.20712	0	**
WT-hyl1	ath-miR165a	10715159	10949002	49577	1518	4626.81	138.643	-5.06057	0	**
WT-hyl1	ath-miR165b	10715159	10949002	49082	1505	4580.61	137.456	-5.0585	0	**
WT-hyl1	ath-miR166a	10715159	10949002	291997	65005	27250.8	5937.07	-2.19848	0	**
WT-hyl1	ath-miR166b	10715159	10949002	284010	64027	26505.4	5847.75	-2.18034	0	**
WT-hyl1	ath-miR166c	10715159	10949002	284040	64021	26508.2	5847.2	-2.18062	0	**
WT-hyl1	ath-miR166d	10715159	10949002	284038	64021	26508.1	5847.2	-2.18061	0	**
WT-hyl1	ath-miR166e	10715159	10949002	284075	64057	26511.5	5850.49	-2.17999	0	**
WT-hyl1	ath-miR166f	10715159	10949002	284073	64057	26511.3	5850.49	-2.17998	0	**
WT-hyl1	ath-miR166g	10715159	10949002	284102	64051	26514	5849.94	-2.18026	0	**
WT-hyl1	ath-miR167a	10715159	10949002	400232	87015	37351.9	7947.3	-2.23265	0	**
WT-hyl1	ath-miR167b	10715159	10949002	400477	87014	37374.8	7947.21	-2.23355	0	**
WT-hyl1	ath-miR167c	10715159	10949002	771	101	71.9541	9.2246	-2.96352	7.02999e-132	**
WT-hyl1	ath-miR167d	10715159	10949002	2718	653	253.659	59.6401	-2.08854	3.57719e-307	**
WT-hyl1	ath-miR168a	10715159	10949002	59742	57221	5575.47	5226.14	-0.093347	1.89186e-28
WT-hyl1	ath-miR168b	10715159	10949002	59634	57130	5565.39	5217.83	-0.0930327	3.17833e-28
WT-hyl1	ath-miR169a	10715159	10949002	4007	391	373.956	35.711	-3.38843	0	**
WT-hyl1	ath-miR169b	10715159	10949002	386	45	36.0237	4.11	-3.13174	1.51934e-70	**
WT-hyl1	ath-miR169c	10715159	10949002	215	27	20.065	2.466	-3.02444	1.09032e-38	**
WT-hyl1	ath-miR169d	10715159	10949002	363	48	33.8772	4.384	-2.94999	1.06673e-62	**
WT-hyl1	ath-miR169e	10715159	10949002	363	48	33.8772	4.384	-2.94999	1.06673e-62	**
WT-hyl1	ath-miR169f	10715159	10949002	371	47	34.6238	4.2926	-3.01184	2.28689e-65	**
WT-hyl1	ath-miR169g-3p	10715159	10949002	22	1	2.0532	0.0913	-4.49112	2.34497e-06	**
WT-hyl1	ath-miR169g-5p	10715159	10949002	357	47	33.3173	4.2926	-2.95635	8.06174e-62	**
WT-hyl1	ath-miR169h	10715159	10949002	82	10	7.6527	0.9133	-3.06681	8.33751e-16	**
WT-hyl1	ath-miR169i	10715159	10949002	136	24	12.6923	2.192	-2.53363	5.87542e-21	**
WT-hyl1	ath-miR169j	10715159	10949002	134	23	12.5056	2.1006	-2.5737	5.15935e-21	**
WT-hyl1	ath-miR169k	10715159	10949002	82	10	7.6527	0.9133	-3.06681	8.33751e-16	**
WT-hyl1	ath-miR169l	10715159	10949002	132	23	12.319	2.1006	-2.55201	1.54248e-20	**
WT-hyl1	ath-miR169m	10715159	10949002	83	10	7.746	0.9133	-3.08429	4.60776e-16	**
WT-hyl1	ath-miR169n	10715159	10949002	134	23	12.5056	2.1006	-2.5737	5.15935e-21	**
WT-hyl1	ath-miR170	10715159	10949002	56	4	5.2262	0.3653	-3.83861	2.72596e-13	**
WT-hyl1	ath-miR171a	10715159	10949002	1094	129	102.098	11.7819	-3.11531	8.38111e-196	**
WT-hyl1	ath-miR171b	10715159	10949002	42	2	3.9197	0.1827	-4.42319	3.76942e-11	**
WT-hyl1	ath-miR171c	10715159	10949002	44	2	4.1063	0.1827	-4.49029	1.00494e-11	**
WT-hyl1	ath-miR172a	10715159	10949002	156	28	14.5588	2.5573	-2.5092	1.39551e-23	**
WT-hyl1	ath-miR172b-3p	10715159	10949002	156	28	14.5588	2.5573	-2.5092	1.39551e-23	**
WT-hyl1	ath-miR172b-5p	10715159	10949002	79	5	7.3727	0.4567	-4.01287	7.98588e-19	**
WT-hyl1	ath-miR172c	10715159	10949002	30	15	2.7998	1.37	-1.03115	0.0214066	*
WT-hyl1	ath-miR172d	10715159	10949002	30	15	2.7998	1.37	-1.03115	0.0214066	*
WT-hyl1	ath-miR173-3p	10715159	10949002	298	9	27.8111	0.822	-5.08038	1.03597e-77	**
WT-hyl1	ath-miR173-5p	10715159	10949002	17306	207	1615.1	18.9058	-6.41665	0	**
WT-hyl1	ath-miR1886.2	10715159	10949002	192	1	17.9185	0.0913	-7.61662	1.93287e-57	**
WT-hyl1	ath-miR1888a	10715159	10949002	105	5	9.7992	0.4567	-4.42335	3.45385e-26	**
WT-hyl1	ath-miR1888b	10715159	10949002	22	12	2.0532	1.096	-0.905626	0.078108
WT-hyl1	ath-miR2111a-5p	10715159	10949002	25	6	2.3331	0.548	-2.09	0.000428043	**
WT-hyl1	ath-miR2111b-3p	10715159	10949002	62	13	5.7862	1.1873	-2.28493	2.91272e-09	**
WT-hyl1	ath-miR2111b-5p	10715159	10949002	25	6	2.3331	0.548	-2.09	0.000428043	**
WT-hyl1	ath-miR2936	10715159	10949002	5	31	0.4666	2.8313	2.60121	9.95495e-06	**
WT-hyl1	ath-miR319a	10715159	10949002	26	2	2.4265	0.1827	-3.73133	1.2361e-06	**
WT-hyl1	ath-miR319b	10715159	10949002	25	2	2.3331	0.1827	-3.6747	2.33282e-06	**
WT-hyl1	ath-miR3440b-3p	10715159	10949002	268	68	25.0113	6.2106	-2.00978	2.26737e-30	**
WT-hyl1	ath-miR390a	10715159	10949002	25958	11242	2422.55	1026.76	-1.23843	0	**
WT-hyl1	ath-miR390b	10715159	10949002	25948	11236	2421.62	1026.21	-1.23864	0	**
WT-hyl1	ath-miR391	10715159	10949002	106	2	9.8925	0.1827	-5.75879	5.90822e-30	**
WT-hyl1	ath-miR3932b	10715159	10949002	70	14	6.5328	1.2787	-2.35302	1.29899e-10	**
WT-hyl1	ath-miR394a	10715159	10949002	21	1	1.9598	0.0913	-4.42395	4.5513e-06	**
WT-hyl1	ath-miR394b	10715159	10949002	21	1	1.9598	0.0913	-4.42395	4.5513e-06	**
WT-hyl1	ath-miR396a	10715159	10949002	338	21	31.5441	1.918	-4.0397	1.48957e-76	**
WT-hyl1	ath-miR396b	10715159	10949002	204	43	19.0384	3.9273	-2.2773	3.0082e-27	**
WT-hyl1	ath-miR397a	10715159	10949002	201	23	18.7585	2.1006	-3.15867	9.06531e-38	**
WT-hyl1	ath-miR397b	10715159	10949002	134	22	12.5056	2.0093	-2.63781	1.47353e-21	**
WT-hyl1	ath-miR398b	10715159	10949002	35	4	3.2664	0.3653	-3.16055	1.3084e-07	**
WT-hyl1	ath-miR398c	10715159	10949002	35	4	3.2664	0.3653	-3.16055	1.3084e-07	**
WT-hyl1	ath-miR399b	10715159	10949002	68	3	6.3461	0.274	-4.53362	1.2868e-17	**
WT-hyl1	ath-miR399c	10715159	10949002	57	3	5.3196	0.274	-4.27907	1.80623e-14	**
WT-hyl1	ath-miR400	10715159	10949002	260	20	24.2647	1.8267	-3.73155	7.86277e-56	**
WT-hyl1	ath-miR403	10715159	10949002	1045	110	97.5254	10.0466	-3.27907	2.17648e-196	**
WT-hyl1	ath-miR408	10715159	10949002	3309	631	308.815	57.6308	-2.42183	0	**
WT-hyl1	ath-miR4245	10715159	10949002	30	0	2.7998	0.01	-8.12918	6.65256e-10	**
WT-hyl1	ath-miR447a.2-3p	10715159	10949002	59	5	5.5062	0.4567	-3.59174	2.67431e-13	**
WT-hyl1	ath-miR447a-3p	10715159	10949002	79	4	7.3727	0.3653	-4.33504	9.17859e-20	**
WT-hyl1	ath-miR447b	10715159	10949002	79	4	7.3727	0.3653	-4.33504	9.17859e-20	**
WT-hyl1	ath-miR472	10715159	10949002	125	6	11.6657	0.548	-4.41195	6.84889e-31	**
WT-hyl1	ath-miR5014a-3p	10715159	10949002	15	0	1.3999	0.01	-7.12918	2.5653e-05	**
WT-hyl1	ath-miR5020a	10715159	10949002	467	21	43.5831	1.918	-4.50609	3.86243e-113	**
WT-hyl1	ath-miR5020b	10715159	10949002	244	3	22.7715	0.274	-6.37691	8.12749e-70	**
WT-hyl1	ath-miR5020c	10715159	10949002	257	10	23.9847	0.9133	-4.71488	1.31838e-64	**
WT-hyl1	ath-miR5023	10715159	10949002	690	15	64.3948	1.37	-5.5547	1.40205e-185	**
WT-hyl1	ath-miR5024-3p	10715159	10949002	16	0	1.4932	0.01	-7.22226	1.2688e-05	**
WT-hyl1	ath-miR5024-5p	10715159	10949002	37	2	3.4531	0.1827	-4.24034	1.00907e-09	**
WT-hyl1	ath-miR5026	10715159	10949002	5444	5014	508.065	457.941	-0.149851	1.10238e-07
WT-hyl1	ath-miR5629	10715159	10949002	19	18	1.7732	1.644	-0.109145	0.818994
WT-hyl1	ath-miR5631	10715159	10949002	57	2	5.3196	0.1827	-4.86377	1.72807e-15	**
WT-hyl1	ath-miR5635a	10715159	10949002	109	86	10.1725	7.8546	-0.373065	0.0726216
WT-hyl1	ath-miR5635b	10715159	10949002	147	122	13.7189	11.1426	-0.300079	0.0892269
WT-hyl1	ath-miR5635c	10715159	10949002	147	122	13.7189	11.1426	-0.300079	0.0892269
WT-hyl1	ath-miR5635d	10715159	10949002	212	164	19.7851	14.9785	-0.401521	0.00726599
WT-hyl1	ath-miR5636	10715159	10949002	15	1	1.3999	0.0913	-3.93857	0.000233092	**
WT-hyl1	ath-miR5639	10715159	10949002	37	13	3.4531	1.1873	-1.54021	0.000468331	**
WT-hyl1	ath-miR5641	10715159	10949002	41	3	3.8264	0.274	-3.80374	5.65767e-10	**
WT-hyl1	ath-miR5642a	10715159	10949002	173	254	16.1454	23.1985	0.522908	0.000212548
WT-hyl1	ath-miR5642b	10715159	10949002	165	220	15.3987	20.0932	0.383899	0.00954854
WT-hyl1	ath-miR5643a	10715159	10949002	33	22	3.0797	2.0093	-0.616097	0.120338
WT-hyl1	ath-miR5643b	10715159	10949002	32	22	2.9864	2.0093	-0.571714	0.152644
WT-hyl1	ath-miR5644	10715159	10949002	69	42	6.4395	3.836	-0.747346	0.00745318
WT-hyl1	ath-miR5645a	10715159	10949002	78	51	7.2794	4.658	-0.644109	0.0124882
WT-hyl1	ath-miR5645b	10715159	10949002	78	51	7.2794	4.658	-0.644109	0.0124882
WT-hyl1	ath-miR5645d	10715159	10949002	30	18	2.7998	1.644	-0.768113	0.0725616
WT-hyl1	ath-miR5645e	10715159	10949002	73	50	6.8128	4.5666	-0.577127	0.0285128
WT-hyl1	ath-miR5645f	10715159	10949002	78	51	7.2794	4.658	-0.644109	0.0124882
WT-hyl1	ath-miR5652	10715159	10949002	42	5	3.9197	0.4567	-3.10142	9.02868e-09	**
WT-hyl1	ath-miR5653	10715159	10949002	235	144	21.9315	13.1519	-0.737733	9.60689e-07
WT-hyl1	ath-miR5654-3p	10715159	10949002	44	46	4.1063	4.2013	0.0329968	0.915406
WT-hyl1	ath-miR5654-5p	10715159	10949002	22	111	2.0532	10.1379	2.30381	2.69e-15	**
WT-hyl1	ath-miR5655	10715159	10949002	38	3	3.5464	0.274	-3.69411	3.8027e-09	**
WT-hyl1	ath-miR5656	10715159	10949002	467	110	43.5831	10.0466	-2.11706	3.29113e-55	**
WT-hyl1	ath-miR5657	10715159	10949002	13	9	1.2132	0.822	-0.561607	0.376069
WT-hyl1	ath-miR5659	10715159	10949002	104	121	9.7059	11.0512	0.187269	0.332759
WT-hyl1	ath-miR5661	10715159	10949002	13	2	1.2132	0.1827	-2.73127	0.00365924	**
WT-hyl1	ath-miR5663	10715159	10949002	83	1	7.746	0.0913	-6.40669	1.80559e-24	**
WT-hyl1	ath-miR5666	10715159	10949002	20	5	1.8665	0.4567	-2.03102	0.00208385	**
WT-hyl1	ath-miR5996	10715159	10949002	443	37	41.3433	3.3793	-3.61286	1.2755e-91	**
WT-hyl1	ath-miR5997	10715159	10949002	62	0	5.7862	0.01	-9.17647	1.09447e-19	**
WT-hyl1	ath-miR5999	10715159	10949002	18	1	1.6799	0.0913	-4.20162	3.29093e-05	**
WT-hyl1	ath-miR773a	10715159	10949002	450	50	41.9966	4.5666	-3.20108	1.12766e-83	**
WT-hyl1	ath-miR775	10715159	10949002	2997	90	279.697	8.2199	-5.0886	0	**
WT-hyl1	ath-miR777	10715159	10949002	66	5	6.1595	0.4567	-3.75349	3.25208e-15	**
WT-hyl1	ath-miR779.2	10715159	10949002	42	3	3.9197	0.274	-3.8385	2.9888e-10	**
WT-hyl1	ath-miR783	10715159	10949002	22	6	2.0532	0.548	-1.90563	0.00191243	**
WT-hyl1	ath-miR822	10715159	10949002	4400	6383	410.633	582.976	0.505585	1.08676e-72
WT-hyl1	ath-miR823	10715159	10949002	534	24	49.8359	2.192	-4.50687	3.6532e-129	**
WT-hyl1	ath-miR824	10715159	10949002	1206	89	112.551	8.1286	-3.79143	2.43023e-256	**
WT-hyl1	ath-miR825	10715159	10949002	174	7	16.2387	0.6393	-4.6668	6.39555e-44	**
WT-hyl1	ath-miR827	10715159	10949002	26	3	2.4265	0.274	-3.14663	6.47969e-06	**
WT-hyl1	ath-miR829.1	10715159	10949002	5676	418	529.717	38.177	-3.79445	0	**
WT-hyl1	ath-miR833a-5p	10715159	10949002	17	0	1.5865	0.01	-7.3097	6.27554e-06	**
WT-hyl1	ath-miR833b	10715159	10949002	22	3	2.0532	0.274	-2.90563	7.0592e-05	**
WT-hyl1	ath-miR835-3p	10715159	10949002	11	12	1.0266	1.096	0.0943736	0.880782
WT-hyl1	ath-miR837-3p	10715159	10949002	185	11	17.2653	1.0047	-4.10304	5.16238e-43	**
WT-hyl1	ath-miR839	10715159	10949002	23	8	2.1465	0.7307	-1.55464	0.00582959	**
WT-hyl1	ath-miR840	10715159	10949002	8	55	0.7466	5.0233	2.75023	9.33598e-10	**
WT-hyl1	ath-miR841a	10715159	10949002	118	18	11.0124	1.644	-2.74385	6.29014e-20	**
WT-hyl1	ath-miR841b-3p	10715159	10949002	499	89	46.5695	8.1286	-2.51831	2.59397e-72	**
WT-hyl1	ath-miR841b-5p	10715159	10949002	180	137	16.7986	12.5126	-0.424959	0.00914056
WT-hyl1	ath-miR842	10715159	10949002	74	29	6.9061	2.6486	-1.38264	4.40291e-06	**
WT-hyl1	ath-miR843	10715159	10949002	98	50	9.1459	4.5666	-1.002	4.19934e-05	**
WT-hyl1	ath-miR844-5p	10715159	10949002	15	1	1.3999	0.0913	-3.93857	0.000233092	**
WT-hyl1	ath-miR845a	10715159	10949002	14	4	1.3066	0.3653	-1.83866	0.0169423	*
WT-hyl1	ath-miR846	10715159	10949002	872	125	81.38	11.4166	-2.83354	3.16915e-142	**
WT-hyl1	ath-miR848	10715159	10949002	218	11	20.345	1.0047	-4.33984	2.38384e-52	**
WT-hyl1	ath-miR850	10715159	10949002	123	27	11.4791	2.466	-2.21876	1.62091e-16	**
WT-hyl1	ath-miR852	10715159	10949002	86	6	8.026	0.548	-3.87243	6.83704e-20	**
WT-hyl1	ath-miR854a	10715159	10949002	106	37	9.8925	3.3793	-1.54961	2.04853e-09	**
WT-hyl1	ath-miR854b	10715159	10949002	106	37	9.8925	3.3793	-1.54961	2.04853e-09	**
WT-hyl1	ath-miR854c	10715159	10949002	106	37	9.8925	3.3793	-1.54961	2.04853e-09	**
WT-hyl1	ath-miR854d	10715159	10949002	106	37	9.8925	3.3793	-1.54961	2.04853e-09	**
WT-hyl1	ath-miR854e	10715159	10949002	106	37	9.8925	3.3793	-1.54961	2.04853e-09	**
WT-hyl1	ath-miR857	10715159	10949002	70	21	6.5328	1.918	-1.7681	9.29745e-08	**
WT-hyl1	ath-miR858a	10715159	10949002	35	2	3.2664	0.1827	-4.16015	3.72771e-09	**
WT-hyl1	ath-miR858b	10715159	10949002	15	0	1.3999	0.01	-7.12918	2.5653e-05	**
WT-hyl1	ath-miR860	10715159	10949002	109	3	10.1725	0.274	-5.21435	1.44935e-29	**
WT-hyl1	ath-miR861-5p	10715159	10949002	11	4	1.0266	0.3653	-1.49072	0.0698856
WT-hyl1	ath-miR862-3p	10715159	10949002	14	5	1.3066	0.4567	-1.5165	0.0368284	*
WT-hyl1	ath-miR862-5p	10715159	10949002	11	1	1.0266	0.0913	-3.49112	0.00302837	**
WT-hyl1	ath-miR863-3p	10715159	10949002	464	131	43.3031	11.9646	-1.8557	2.29038e-46	**
WT-hyl1	ath-miR866-5p	10715159	10949002	34	17	3.1731	1.5527	-1.03111	0.0141726	*
WT-hyl1	ath-miR869.2	10715159	10949002	139	11	12.9723	1.0047	-3.6906	2.99741e-30	**
WT-pif4	ath-miR862-5p	10715159	12256625	11	7	1.0266	0.5711	-0.846059	0.225244
WT-pif4	ath-miR863-3p	10715159	12256625	464	258	43.3031	21.0498	-1.04066	1.89e-21	**
WT-pif4	ath-miR866-5p	10715159	12256625	34	41	3.1731	3.3451	0.0761563	0.829173
WT-pif4	ath-miR869.2	10715159	12256625	139	168	12.9723	13.7069	0.079468	0.634955
