# Supplementary material for: Coordinated regulation of Arabidopsis microRNA biogenesis and red light signaling through Dicer-like 1 and phytochrome-interacting factor 4
Source: PLoS Genet. 2018 Mar 9;14(3):e1007247. doi: 10.1371/journal.pgen.1007247 (PMC5862502; doi:10.1371/journal.pgen.1007247)
Supplement: S3 Table — (XLSX) [file pgen.1007247.s016.xlsx]

## Sheet: Sheet1
Table S3. Oligonucleotide primer sequences
Destination products	Primer Sequence	Assays	Direction
DCL1-cDNA:	AAGTCGACATGGTAATGGAGGATGAGCC	Subcelluar localization and transformation	sense
DCL1-cDNA:	ATACTAGTTCAAGAAAAAGTTTTATTTA	Subcelluar localization and transformation	antisense
PIF4-cDNA:	AAGAATTCATGGAACACCAAGGTTGGAG	Subcelluar localization and transformation	sense
PIF4-cDNA:	AAGTCGACGTGGTCCAAACGAGAACC	Subcelluar localization and transformation	antisense
PIF4-N-cDNA:	ATGGAACACCAAGGTTGGAGTTTT	Transformation	sense
PIF4-N-cDNA:	ATATCTTTGCCAAAGCTGCAACCA	Transformation	antisense
PIF4-C-cDNA:	CAAAGAAATGGCTAGTGGAA	Transformation	sense
PIF4-C-cDNA:	CTAGTGGTCCAAACGAGAACCGTC	Transformation	antisense
DCL1-RB-MBP:	AAGGATCCATGCATCCGGTGCGAGAGCT	Pull-dowm and EMSA	sense
DCL1-RB-MBP	AAGTCGACTCAAGAAAAAGTTTTATTTA	Pull-dowm and EMSA	antisense
PIF4-GST:	AAGGATCCATGGAACACCAAGGTTGGAGTT	Pull-dowm and EMSA	sense
PIF4-MBP:	AAGTCGACCTATGAGCTCTCATGGAAGT	Pull-dowm and EMSA	antisense
p1300-PIF4-HA-F	AAGGTACCATGGAACACCAAGGTTGGAGTT	CO-IP	sense
p1300-PIF4-HA-R	AAGTCGACCTAGTGGTCCAAACGAGAAC	CO-IP	antisense
pDEST32-DCL1-RB-F	CACCATGCATCCGGTGCGAGAGCTA	Yeast two hybrid	sense
pDEST32-DCL1-RB-R	TTAAGAAAAAGTTTTATTTAAAAG	Yeast two hybrid	antisense
pDEST32-HYL1-F	CACCATGACCTCCACTGATGT	Yeast two hybrid	sense
pDEST32-HYL1-R	TTATTATGCGTGGCTTGCTTCTGT	Yeast two hybrid	antisense
pDEST22-PIF4-F	CACCATGGAACACCAAGGTTGGAGTT	Yeast two hybrid	sense
pDEST22-PIF4-R	TTACTAGTGGTCCAAACGAGAACC	Yeast two hybrid	antisense
pDEST22-PIF4-F1-F	ATGGAACACCAAGGTTGGAGTT	Yeast two hybrid	sense
pDEST22-PIF4-F1-R	CTTAACCATGACTTGAGGAGG	Yeast two hybrid	antisense
pDEST22-PIF4-F2-F	CCTAAGGCCTGTCCTGACCCTC	Yeast two hybrid	sense
pDEST22-PIF4-F2-R	ATCTTTGCCAAAGCTGCAACCA	Yeast two hybrid	antisense
pDEST22-PIF4-F3-F	ATCAAAGAAATGGCTAGTGGA	Yeast two hybrid	sense
pDEST22-PIF4-F3-R	TCGGTTTGATCCTGATCGTTG	Yeast two hybrid	antisense
pDEST22-PIF4-F4-F	AGGAGTCGAGCAGCTG	Yeast two hybrid	sense
pDEST22-PIF4-F4-R	CTGGTTTTGTACCGGGTTTT	Yeast two hybrid	antisense
miR160-antisen(3'-biotin)	TGGCATACAGGGAGCCAGGCA	Northern blot	antisense
miR165-antisen(3'-biotin)	GGGGGATGAAGCCTGGTCCGA	Northern blot	antisense
miR171-antisen(3'-biotin)	AGAACGGTGT TGTTCGATTG	Northern blot	antisense
miR319-antisen(3'-biotin)	AGGGAGCTCCCTTCAGTCCAA	Northern blot	antisense
miR156b promoter sense	AGACACGTGTAGAAAT	CHIP for promoter of PIF4	sense
miR156b promoter anti	ACGCAAAGTTATAGACAC	CHIP for promoter of PIF4	antisense
miR159a promoter sense	CCGATCATCATTTTAC	CHIP for promoter of PIF4	sense
miR159a promoter anti	TTTGGATTGAAGGGAG	CHIP for promoter of PIF4	antisense
miR160b promoter sense	TCCATCTTACATTATCCT	CHIP for promoter of PIF4	sense
miR160b promoter anti	TATGTATTTCATTGAGGG	CHIP for promoter of PIF4	antisense
miR167b promoter sense	TAGGGTCACAGGTGGT	CHIP for promoter of PIF4	sense
miR167b promoter anti	TGTTCCCTTGTGGACT	CHIP for promoter of PIF4	antisense
miR171a promoter sense	TCTGCGAGATTCCCTC	CHIP for promoter of PIF4	sense
miR171a promoter anti	TCATGCTTAAAGTGCG	CHIP for promoter of PIF4	antisense
promoter of miR160 (3'-biotin)	AGACACGTGTAGAAATCTTCTAAACCC	DNA EMSA	sense
promoter of miR160	GGGTTTAGAAGATTTCTACACGTGTCT	DNA EMSA	antisense
Actine-F	GGTAACATTGTGCTCAGTGGTGG	Real time PCR	sense
Actine-R	AACGACCTTAATCTTCATGCTGC	Real time PCR	antisense
HYL1-F	ATGACCTCCACTGATGTTTCCTC	Real time PCR	sense
HYL1-R	CATACTCCTGCAACCGAC	Real time PCR	antisense
DCL1-F	ATGCATCCGGTGCGAGAGCTA	Real time PCR	sense
DCL1-R	TTATATTTCTTTCTCTTTCAAAG	Real time PCR	antisense
PIF4-F	CACCATGGAACACCAAGGTTGGAG	Real time PCR	sense
PIF4-R	TTAGGTTTGGGTTTGTTCTCTAT	Real time PCR	antisense
pri-mi156a-F	GAGATAGACAATAAATTCGATGAGA	Real time PCR	sense
pri-mi156a-R	TTTTCATCGGTTTCTGG	Real time PCR	antisense
pri-mi156b-F	CAAAGATAGAAAGATGTAAGGTCTA	Real time PCR	sense
pri-mi156b-R	TGTACTACTCATCCCTTCG	Real time PCR	antisense
pri-mi157a-F	ACCCTTCAATAGATATATGA	Real time PCR	sense
pri-mi157a-R	ATTCTCTTATATAAGCCTTA	Real time PCR	antisense
pri-mi157c-F	ACCGGCAATGATGAAGAATGTATAA	Real time PCR	sense
pri-mi157c-R	TTCCCTTTGTCACTTCATA	Real time PCR	antisense
pri-mi160a-F	GGCTTCAAGAACAGTAACCC	Real time PCR	sense
pri-mi160a-R	AAAAAAGCATATGATGGATT	Real time PCR	antisense
pri-mi165a-F	GTTTAAATACAAATAAACGAAACAA	Real time PCR	sense
pri-mi165a-R	GCCCATCTTCGTCTCC	Real time PCR	antisense
pri-mi166a-F	GACTCTGGCTCGCTCTATTCA	Real time PCR	sense
pri-mi166a-R	TGGTCCGAAGACGCTAAAAC	Real time PCR	antisense
pri-mi166f-F	AATTAGTGAGAGAGGAGAAAACAAA	Real time PCR	sense
pri-mi166f-R	TTGCTGCGGATTGATG	Real time PCR	antisense
pri-mi167b-F	TTCTCTCATCTCCTTTCTGTA	Real time PCR	sense
pri-mi167b-R	TGAGAGACACCATTTTGGTATT	Real time PCR	antisense
pri-mi170-F	TCAATTAGAAAGGAGAAAGGAGCAT	Real time PCR	sense
pri-mi170-R	CAGAGTTATTAAATGCTTCG	Real time PCR	antisense
pri-mi171a-F	TAAAGAGGGTGAGGCCAGCTTT	Real time PCR	sense
pri-mi171a-R	TGGAAAGGAAGAAATGGAAA	Real time PCR	antisense
pri-mi172a-F	TCTCTTGTGCGTGCGTAAAT	Real time PCR	sense
pri-mi172a-R	CGCCTACAAACAACGACAGA	Real time PCR	antisense
pri-mi319b-F	TGCAAAACAACACTATAAACA	Real time PCR	sense
pri-mi319b-R	ATTGCATCCAGAATCACAAA	Real time PCR	antisense
pri-mi394a-F	AGCTTATATAGCCCGTCATA	Real time PCR	sense
pri-mi394a-R	CGAGAGAATCAAAGATGTGAG	Real time PCR	antisense
pri-mi394b-F	TCTCTCTCTCTCTATCTTTT	Real time PCR	sense
pri-mi394b-R	AGATCAAAGTTTGACAGAT	Real time PCR	antisense
GUS-F	CGATGTCACTCCGTATGTTATTG	Real time PCR	sense
GUS-R	CAGTTCTTTCGGCTTGTTGC	Real time PCR	antisense
